# Supplementary material for: Imputing the Number of Responders from the Mean and Standard Deviation of CGI-Improvement in Clinical Trials Investigating Medications for Autism Spectrum Disorder
Source: Brain Sci. 2021 Jul 9;11(7):908. doi: 10.3390/brainsci11070908 (PMC8305379; doi:10.3390/brainsci11070908)
Supplement: Supplementary file 1 [file brainsci-11-00908-s001.zip]

Archive with 1 entries (1 files):
- brainsci-1272885-supplementary.pdf
